# Supplementary material for: Relationship of Neural Correlates of Gait Characteristics and Cognitive Dysfunction in Patients with Mild Cognitive Impairment
Source: J Clin Med. 2023 Aug 17;12(16):5347. doi: 10.3390/jcm12165347 (PMC10455461; doi:10.3390/jcm12165347)
Supplement: Supplementary file 1 [file jcm-12-05347-s001.zip]

Archive with 3 entries (3 files):
- Supplementary data 1.t-value_gray matter volume.csv
- Supplementary data 2.t-value_curvature index.csv
- Supplementary table.pdf
