# Supplementary material for: Relationship of Neural Correlates of Gait Characteristics and Cognitive Dysfunction in Patients with Mild Cognitive Impairment
Source: J Clin Med. 2023 Aug 17;12(16):5347. doi: 10.3390/jcm12165347 (PMC10455461; doi:10.3390/jcm12165347)
Supplement: Supplementary file 1 [file jcm-12-05347-s001.zip › Supplementary data 1.t-value_gray matter volume.csv]

	lh.bankssts	lh.caudalanteriorcingulate	lh.caudalmiddlefrontal	lh.cuneus	lh.entorhinal	lh.fusiform	lh.inferiorparietal	lh.inferiortemporal	lh.isthmuscingulate	lh.lateraloccipital	lh.lateralorbitofrontal	lh.lingual	lh.medialorbitofrontal	lh.middletemporal	lh.parahippocampal	lh.paracentral	lh.parsopercularis	lh.parsorbitalis	lh.parstriangularis	lh.pericalcarine	lh.postcentral	lh.posteriorcingulate	lh.precentral	lh.precuneus	lh.rostralanteriorcingulate	lh.rostralmiddlefrontal	lh.superiorfrontal	lh.superiorparietal	lh.superiortemporal	lh.supramarginal	lh.frontalpole	lh.temporalpole	lh.transversetemporal	lh.insula	rh.bankssts	rh.caudalanteriorcingulate	rh.caudalmiddlefrontal	rh.cuneus	rh.entorhinal	rh.fusiform	rh.inferiorparietal	rh.inferiortemporal	rh.isthmuscingulate	rh.lateraloccipital	rh.lateralorbitofrontal	rh.lingual	rh.medialorbitofrontal	rh.middletemporal	rh.parahippocampal
Velocity	1.74846527	2.226155731	-1.537530247	0.653735693	-2.589957643	-0.89323467	-1.567001071	1.931795014	-1.626958694	-1.171378398	2.307564413	-2.258420849	-0.873228421	-1.907183478	2.48420986	-2.262436796	0.283549469	-1.215837336	-0.339234491	0.509365644	-0.179376106	-1.217026911	-1.455151699	-2.191928869	-1.017768642	-1.575157429	0.474991583	0.949557053	0.135590224	-3.496936241	0.452769594	1.981175025	-3.144167081	1.9988912	1.077834716	-2.137106352	0.381412682	-2.498796854	0.906131707	2.222085239	0.169419933	1.16526758	-1.780655467	1.088925929	0.61785369	1.152679823	-1.910558784	-0.605729226	-0.406720876
Step Count	-1.074760612	-1.55212223	1.715773113	-1.610143686	1.765188739	-0.237497172	-0.232617883	-2.303595758	1.870076379	1.248983475	0.005945341	1.876081395	-1.244147358	3.290951096	-2.441649834	2.604804003	-0.560565862	0.854874562	0.227784948	0.729007822	0.657298107	1.601179885	-0.381509375	0.875847676	-0.249111895	0.900387066	-0.226508413	-0.021610394	-0.906021009	2.805852192	-1.361648749	-1.146654701	2.965940431	-1.431720412	-0.363150903	1.865212578	-0.001128492	2.375237331	-0.554316146	-1.090849476	0.032107105	0.256333111	0.66959563	0.296802093	-1.589608556	-0.542778927	2.258852671	-0.400073047	1.193437267
Step Length(cm) L	1.880791141	2.150342679	-1.387831413	-0.28923798	-2.597296142	-1.521325792	-2.507047818	0.805950737	-1.717701795	-0.86196567	3.318439991	-1.769645453	-3.033534987	0.019137983	1.449731651	-1.540021153	-0.601787172	-1.172723292	-1.351387465	1.224164616	0.617790143	-0.423927256	-2.544597838	-2.079731508	-2.330927312	-1.742809913	-0.034929909	0.609020987	0.162175093	-2.754106484	-0.389985915	2.736123811	-2.868650613	1.915790201	1.268077334	-1.828547879	1.463648067	-1.422551916	1.194474848	2.131492874	-0.488975205	1.944649543	-1.584980106	1.491192061	-0.656769334	1.053698808	-0.950989948	-0.918379434	1.128805816
Step Length(cm) R	-1.49356863	-1.706359777	1.534809279	0.048309732	2.516855846	1.070304623	2.007403903	-1.010121529	1.775256771	0.740141186	-2.672594221	1.83993315	2.537917093	0.442124028	-1.673976763	1.538936913	0.714494297	1.4731798	1.243066934	-1.220968255	-0.642802329	0.710603821	2.426938687	2.14094158	2.151850535	1.528291796	0.270392667	-0.486125577	-0.616522982	2.509804686	0.466132147	-2.613419118	3.126321347	-2.07192358	-0.870351932	1.856477192	-1.506775942	1.504290389	-1.021697627	-1.835896808	0.306970961	-1.873601438	1.258755023	-1.167679177	0.442970159	-0.879938068	1.069968607	0.839442601	-0.705230107
Stride Length(cm) L	1.056204678	1.302129861	-1.41614318	0.973404636	-1.727827124	0.259599727	-0.522879315	2.301644404	-1.292991078	-0.957658737	0.483768861	-2.033614901	1.140696807	-2.644833626	2.461650827	-1.818109998	0.810462906	-0.842795387	0.331794527	0.01036995	-0.357360495	-1.467104573	-0.198507866	-1.562512728	0.210831607	-0.85044164	0.343194156	0.660999569	0.467276439	-2.823188913	0.697712983	0.806153372	-2.37879145	1.417691868	0.401218952	-1.58773097	-0.22546219	-2.337513427	0.21428573	1.135422862	0.663079339	0.152156493	-1.142720984	-0.029419963	1.279683981	1.130606329	-2.065691039	-0.097300323	-1.324005964
Stride Length(cm) R	-1.666873501	-2.296897935	1.657425248	0.194135666	2.509320277	1.807815477	2.047373405	-0.873471049	1.996239976	1.024102258	-3.292546859	1.58995799	2.795826178	0.287238089	-1.288907295	1.578113191	0.751362478	0.900704575	1.006792423	-0.759358871	-0.37776797	0.500759718	2.376939896	1.725428525	2.192896509	1.90257278	-0.053236027	0.137058801	0.0545497	2.458481488	-0.001727074	-2.33769919	2.606187493	-1.509315888	-1.276579485	1.776121157	-1.406808676	1.580694093	-1.160858329	-2.203275048	0.565664192	-1.775613717	1.512129374	-1.276617183	0.690548474	-1.400551215	1.047718757	0.38974038	-1.354828127
HH Base Support (cm) L	1.256672855	2.542963208	-2.455600361	2.001313745	-2.523713381	-0.900875204	0.542175437	3.073264505	-1.840807985	-1.538480873	1.393304579	-2.290648292	1.233848749	-4.633409253	3.632372102	-3.635486924	1.215363697	-1.579481413	1.11074867	-0.596545834	-1.870200211	-2.371352306	-0.168046113	-1.813803824	0.300353156	-1.572879514	1.07701873	0.456028436	0.532721087	-4.169668012	1.768920601	1.080524971	-3.854672995	1.151965035	1.170105002	-2.545603411	-0.771780547	-4.012311378	0.525024969	3.135992093	0.405540056	0.618658725	-1.725420668	0.390697571	1.848231067	0.656937042	-2.938352861	-0.14309223	-1.80767687
HH Base Support (cm) R	-1.588774186	-1.978893886	1.606583769	0.047027707	2.473306922	1.330765089	1.9766101	-1.05351379	1.938691349	0.965697775	-3.016626692	1.798697248	2.436142791	0.471489023	-1.603701551	1.556424861	0.704888932	1.175712877	0.846108176	-0.971327712	-0.419490441	0.616774616	2.304384277	1.814211013	2.000906032	1.684995059	0.030525291	-0.216811201	-0.221553404	2.58254826	0.158821548	-2.25818821	2.90639678	-1.771252834	-1.103283944	1.816596247	-1.268852051	1.645677595	-1.013774702	-2.033455838	0.281860626	-1.799628085	1.493169058	-1.169006122	0.554715367	-1.170938237	1.162957553	0.716145717	-0.880755908
Swing % of Cycle L	-1.572667482	-2.142595002	1.49339378	0.287358703	2.546434498	1.541673908	2.146289977	-0.832205428	1.964683894	0.813618647	-3.123587783	1.718806572	2.847177837	0.357943429	-1.370072679	1.585825694	0.713918653	1.276687842	1.143691894	-1.061234314	-0.553414703	0.715959344	2.384984364	2.128753169	2.233790818	1.709667186	0.189536969	-0.268174822	-0.279213922	2.575479515	0.300606268	-2.640723492	2.856841625	-1.958540246	-1.051767804	1.776606267	-1.437027993	1.461901823	-1.129002157	-1.976830532	0.4809914	-2.058794197	1.293841672	-1.372963741	0.700690096	-1.070239449	1.027083141	0.616542125	-1.21237323
Swing % of Cycle R	1.200856611	1.99211453	-2.027071279	1.412999743	-2.191312325	-0.102772054	-0.4805818	2.750261366	-1.584078677	-1.391864853	1.091218216	-2.215733819	1.040996397	-3.204884717	2.768351968	-2.666055119	0.929126603	-1.093589257	0.678010948	-0.130526918	-0.850169907	-1.716059486	-0.404880351	-1.72830207	0.036321023	-1.342882015	0.791259024	0.40197701	0.335027636	-3.586175795	0.979789722	1.044893664	-2.874734609	1.369039061	0.906446482	-2.076777007	-0.29574187	-3.228951659	0.485049003	2.077163769	0.545039774	0.425004035	-1.664775641	0.072158978	1.367309892	1.193646119	-2.529616796	-0.120671623	-1.54434092
Stance % of Cycle L	1.13977941	1.65693358	-2.015093887	1.314546021	-1.974411849	-0.165293836	-0.030759864	2.60058063	-1.584139378	-1.091436548	0.671846932	-2.143827065	1.157916601	-3.505918321	3.100938991	-2.335488968	0.993641173	-1.267566551	0.394953884	-0.180255826	-0.843923886	-1.840201474	-0.202913725	-1.501291219	0.284787668	-0.967638	0.506997375	0.822759189	0.809963776	-3.264127312	1.02772353	0.929603738	-3.129333168	1.328835929	0.544313288	-1.847875142	-0.257274821	-2.825416603	0.316027606	1.708752132	0.649484708	0.236628122	-1.305466664	0.115416758	1.653853622	0.893682275	-2.399500588	-0.058851763	-1.441025327
Stance % of Cycle R	0.540951702	0.813209648	0.204728078	0.50709541	-0.189489986	-0.429411216	-0.893748271	-0.852559113	-0.598167914	-0.640018189	1.375303362	0.380376682	-1.323342936	0.764807071	-0.777959882	0.413469758	-1.657642704	0.805241411	1.100022697	-1.063460009	-0.691291487	1.977310824	-1.091135261	0.917666124	-0.794149921	-0.680167384	0.803378943	-0.308235746	-1.619060232	-0.497600371	0.886722516	-0.103818441	0.818828183	-0.89997054	1.550444523	-0.137766284	-0.640776956	-0.124816607	0.80871326	0.458391242	0.075727822	0.114456604	-0.571902542	0.443450314	0.470527882	0.490945101	0.45309334	0.340355323	1.094757442
Single Supp % Cycle L	0.212574284	0.68510575	-0.189056874	0.661394307	0.160596746	-0.417634453	-0.496822648	-0.971093792	-0.397041884	-0.738491113	1.483735319	0.690300407	-1.034064249	0.676951837	-0.558600696	0.715309008	-2.281046846	0.949163436	1.897862181	-1.480750954	-0.963035247	2.139054973	-0.94807376	1.273411262	-0.724819203	-0.688239234	0.837845071	-0.593938595	-1.633821511	-0.365407466	0.900977868	-0.868134838	0.88950688	-1.57016978	1.598720727	0.007354897	-0.907994564	0.091733113	0.705442774	0.387631377	0.344609351	0.261466545	-0.585780272	0.095737699	0.571078669	0.143737116	0.433269654	0.311459512	1.175490601
Single Supp % Cycle R	1.031084114	1.352947846	-1.340044451	-0.051475465	-1.698171454	-0.012690214	-0.614417198	1.408662769	-1.624842182	-1.103157913	1.042359292	-1.679679314	0.058047382	-1.372618596	1.160576638	-1.413911067	-0.453688842	-0.655127814	0.038490514	0.397310735	-0.449222458	-0.770563247	-0.31176266	-0.320620029	-0.156689304	-0.970841514	-0.005324415	-0.647986935	-0.145203682	-1.939238654	0.796795866	1.083490428	-1.573626809	0.829553747	0.400001601	-0.913452946	0.229184115	-1.119749476	0.845299741	0.869728621	-0.045834625	0.172527266	-0.464534746	0.297695996	-0.004648273	0.718056138	-1.246692468	0.458732216	0.382421199
Double Supp % Cycle L	0.806641493	1.514379576	-1.455110931	0.46726176	-2.623483604	0.108185551	-0.537452051	1.612337773	-1.334318057	-1.033207625	0.497160834	-2.379833628	-0.568497921	-1.626116617	1.857847334	-1.891190674	-0.164034828	-1.232644303	-0.729138334	1.113124182	-0.547396766	-0.487547138	-1.36716596	-1.167027734	-1.056333463	-1.194567069	-0.133441194	-0.269691976	0.399191641	-2.268826088	-0.422127695	2.174909078	-2.569343497	2.057205018	0.367229697	-1.224437198	1.014502724	-1.917060826	1.183644519	1.35327608	0.468045067	0.775272197	-0.713504417	0.51307717	0.606829032	0.655594708	-1.169957089	0.156290287	-0.636097659
Double Supp % Cycle R	-1.126464655	-1.382409698	0.822231012	0.034111751	1.658792877	1.619752072	2.044398073	-0.084714543	0.881390047	0.308771772	-2.950007195	0.844262384	3.071156982	-0.700375036	-1.026208424	0.702775278	0.435475409	0.848022074	1.07446056	-0.943011011	-0.940563804	0.000578725	2.631252399	1.998730673	2.355329483	1.291361565	-0.104176475	-1.057977953	-0.277807188	1.670812926	0.969105555	-1.888138767	2.208407472	-1.499238605	-1.056458229	1.498254811	-1.342293234	1.039506167	-0.664621957	-1.810852155	0.230412296	-2.098952721	1.64964251	-1.371014789	0.646178501	-0.785063957	0.346555789	1.325039077	-0.690988596
Step Length Differential	-1.49509512	-1.687648897	0.539364324	0.831509007	1.11350994	2.323148942	2.66237133	0.526212409	1.239039751	0.24923344	-3.97963183	0.192681398	3.563377891	-1.310128579	-0.00967347	0.345382914	0.790264491	0.43967704	0.859421813	-0.463581089	-1.311379418	0.284056089	2.154613499	1.94657069	2.218334565	1.316739852	-0.030197108	-0.863251026	0.281235524	1.517957031	0.191311148	-1.628624771	1.341675336	-0.881326323	-1.269015758	1.269000668	-0.998267473	0.172605349	-0.615513968	-1.543360558	1.007636442	-2.197932007	1.322918043	-1.692430958	1.623432054	-0.926456099	0.17748641	1.001615629	-2.273832411
[truncated: 19 more columns]
