# Supplementary material for: Relationship of Neural Correlates of Gait Characteristics and Cognitive Dysfunction in Patients with Mild Cognitive Impairment
Source: J Clin Med. 2023 Aug 17;12(16):5347. doi: 10.3390/jcm12165347 (PMC10455461; doi:10.3390/jcm12165347)
Supplement: Supplementary file 1 [file jcm-12-05347-s001.zip › Supplementary data 2.t-value_curvature index.csv]

	lh.bankssts	lh.caudalanteriorcingulate	lh.caudalmiddlefrontal	lh.cuneus	lh.entorhinal	lh.fusiform	lh.inferiorparietal	lh.inferiortemporal	lh.isthmuscingulate	lh.lateraloccipital	lh.lateralorbitofrontal	lh.lingual	lh.medialorbitofrontal	lh.middletemporal	lh.parahippocampal	lh.paracentral	lh.parsopercularis	lh.parsorbitalis	lh.parstriangularis	lh.pericalcarine	lh.postcentral	lh.posteriorcingulate	lh.precentral	lh.precuneus	lh.rostralanteriorcingulate	lh.rostralmiddlefrontal	lh.superiorfrontal	lh.superiorparietal	lh.superiortemporal	lh.supramarginal	lh.frontalpole	lh.temporalpole	lh.transversetemporal	lh.insula	rh.bankssts	rh.caudalanteriorcingulate	rh.caudalmiddlefrontal	rh.cuneus	rh.entorhinal	rh.fusiform	rh.inferiorparietal	rh.inferiortemporal	rh.isthmuscingulate	rh.lateraloccipital	rh.lateralorbitofrontal	rh.lingual	rh.medialorbitofrontal	rh.middletemporal	rh.parahippocampal
Velocity	-0.600571694	-0.901577451	1.295241804	-0.273260287	0.955033357	0.22655739	1.338315909	-1.877445761	-0.115429351	0.374322306	0.78620804	-2.896105776	-0.744551926	-0.575238174	1.546705777	-2.668595054	3.152577399	3.157239568	-1.310980022	-1.483011786	-0.841284724	3.431937197	-0.173780911	2.993856278	2.535206515	0.277895948	0.16818997	0.177480573	-0.396541553	-2.303281934	-0.75127068	-3.82631236	-1.846893388	-1.981096048	-0.453802665	-0.088950551	-0.748064241	-2.677186669	-5.290138638	-1.067561936	-0.517279613	1.157944863	-0.608759112	-1.583129695	-3.964039302	1.879551345	0.626292955	-1.07923916	-1.08418845
Step Count	1.436085309	1.52131489	-0.484549075	1.060179387	-2.368004212	-0.332530344	-2.849755639	3.160931102	0.744459769	-1.869960392	-0.537539193	3.479980638	-0.456396783	0.365727186	-0.761879848	2.694943989	-4.399067439	-2.983668326	-0.019971782	0.797247049	0.194810192	-2.945846883	0.004431311	-3.620255966	-3.281470003	-0.755410201	-0.164121842	-1.325830076	-1.43430547	3.236310149	0.828325383	3.252323525	1.886627766	1.904552906	0.078465231	0.960869903	-0.77752852	3.136085701	5.864295152	1.440888061	2.17998819	-2.537828418	-0.165857406	2.817377559	5.60404103	-2.772307409	-1.124643192	2.035884164	0.630086633
Step Length(cm) L	-0.683101778	-0.855919036	-0.292592066	-1.014901862	1.808704092	1.169484826	1.939604193	-1.923383458	-0.398078976	0.021974254	0.764219013	-2.977161616	0.176233161	-0.091816464	0.976605806	-2.713166898	2.741338562	3.313073261	-0.195730728	-1.207654603	-0.072869958	3.513709676	0.63815505	2.628847574	1.648749181	1.61944567	0.562802424	1.010669599	1.064498219	-2.529988874	-1.733778753	-3.084000135	-1.735135049	-0.677597816	-0.212335826	-1.055042819	-0.435016684	-3.150327151	-5.650089028	-1.635956228	-2.256602918	1.119109668	-0.290289911	-1.284910149	-4.729269251	3.288304934	2.012350625	-1.711627023	-0.578845253
Step Length(cm) R	-1.057527945	-1.245962314	0.346657533	-0.842539976	0.95034719	-0.021005374	3.560121516	-2.44078742	-1.470698351	0.941180956	1.486563608	-4.38835351	-0.184802186	0.694175116	2.811891372	-4.353205621	5.13395272	4.332648507	-0.510372086	-1.24307956	-1.574320766	4.610164078	0.008867443	4.499046104	2.480689488	0.956630367	0.218371594	0.259189515	-0.373449782	-3.037926266	-1.770485105	-4.58358259	-2.382942198	-2.495572134	-0.400602316	-2.059967888	-0.682355255	-5.051480283	-8.347514361	-1.735143004	-3.36725228	1.401371687	-0.285680451	-3.281064153	-7.541355876	3.633734255	2.385361754	-0.970638574	-1.391850203
Stride Length(cm) L	-0.684026399	-0.946554547	0.120381482	-1.349809812	1.746821477	0.642786737	2.440150364	-2.492747178	-1.04203598	0.675832368	1.011719883	-4.113905791	0.110892623	-0.236895004	1.983318797	-3.959183086	4.178238072	4.536497163	-0.302450346	-1.320166856	-0.660076723	4.683700223	0.245448966	4.128470466	2.486754771	1.203185747	0.817226781	1.033985013	0.490594719	-3.545735112	-1.792442672	-4.265067858	-2.198531684	-1.58947775	-0.048905765	-1.651732171	-0.993823879	-4.375127383	-8.060076633	-2.193709608	-2.551568907	1.22884263	-0.364500531	-2.583839753	-6.67126424	3.745103669	2.430899271	-1.690659188	-0.877507631
Stride Length(cm) R	-0.706061875	-0.788729275	-0.186573159	-1.148727256	1.379921182	0.618671463	2.813377589	-2.032652485	-0.839632779	0.221229103	1.329499759	-3.827431164	0.096443778	0.488540399	1.799903546	-3.427082001	4.041110307	3.834394295	-0.558838342	-1.181109053	-0.745311826	4.070517159	0.82541022	3.456708109	1.89631265	1.576742295	0.353617613	0.53192324	0.396187018	-2.659787979	-2.06675808	-3.781264281	-2.268087424	-1.470965558	-0.472481304	-1.311681825	-0.540766164	-3.828422055	-6.910110718	-1.491610883	-3.028242332	1.117103389	-0.138008432	-1.9838945	-6.035367985	3.5801001	2.429844646	-1.496367246	-1.211987705
HH Base Support (cm) L	-0.019727417	-1.283010862	-0.749575516	2.348021535	-0.10577367	-2.437614637	-2.102947655	0.960351442	1.230007422	2.823159386	-1.329223894	0.652929301	0.687062565	-2.275159363	-3.119194633	-1.279536839	-0.515697183	0.172098629	-2.388793785	-0.628175213	2.102247647	-1.098705274	-2.28728808	0.995576301	0.796069508	-0.148709592	2.611215534	-0.456452015	-0.661402661	-0.867182952	0.665433352	0.786227197	3.210505772	-2.543149305	1.205585207	1.482368629	-2.838522806	-0.093989361	0.515801943	2.211373116	1.11038347	0.894353359	-0.511615998	-2.263900153	1.73458648	1.284967199	-2.214161976	2.176678822	-1.21024293
HH Base Support (cm) R	-0.932322006	-1.767559462	-0.052122946	3.082977568	0.026329173	-2.70276422	-2.589322607	0.703596984	0.728906061	3.516353198	-2.196613531	0.554289636	-0.321814384	-2.69636599	-2.996850277	-1.313009356	-0.933369949	0.384203819	-1.846987498	-1.074674547	1.877868356	-1.187879153	-3.181459498	1.114735606	0.981064921	-1.051056261	3.190451044	-0.784222701	-0.774036867	-0.597881277	1.257560661	0.408002891	3.441427522	-2.682659548	1.801806231	1.085062786	-3.05720808	-0.589644874	0.684625177	1.834080599	2.636575671	2.110343577	-0.431279211	-2.644140654	2.38016048	0.819450642	-3.393102775	2.099073368	-0.444917083
Swing % of Cycle L	-0.999951553	-0.86736108	0.114953652	-0.045175403	0.9879862	0.631956632	0.659798505	-0.718039755	-0.432612615	0.311195233	-0.302894181	-0.677308405	-1.049555614	-0.040575354	0.739014215	-0.722604295	0.251673234	0.988644315	-0.255471247	-1.349956794	0.199566695	0.842978518	-0.764473504	1.423830393	0.643923127	0.495222663	0.248069826	0.388673551	1.281160168	-1.334698929	-0.219031833	-1.611476978	-0.355704183	-0.573682867	-0.197437008	-0.181405141	0.228703454	-1.971174613	-1.869661571	-0.789746984	-0.379780984	0.790128582	0.144003688	-0.296080229	-0.914863624	1.106775458	-0.4595416	-0.547594035	0.74523503
Swing % of Cycle R	-1.553953647	-0.338332435	2.475264233	0.362409754	1.565883582	-1.455604187	2.644044499	-1.243726884	1.055096818	1.568854174	0.323056982	-3.074045011	-1.382220311	-1.730513437	-0.191545074	-2.673113618	3.310329502	2.663691336	-1.220727071	-1.920728753	-1.20349822	0.393944001	-0.09900449	3.232987104	2.906334721	-1.496685977	0.280048819	-1.857985663	-0.393876623	-2.146201806	-0.528064043	-3.105142131	-0.965806146	-3.178460404	0.851546608	0.798505814	2.161592831	-2.025947173	-3.164040077	-0.738739074	1.287941559	1.932885596	0.1899103	-0.668463297	-2.009428663	0.975119742	-1.596632823	-1.271746007	-0.880823684
Stance % of Cycle L	1.014971744	0.868861283	-0.132140274	0.033318443	-0.99810195	-0.6510901	-0.671540444	0.7329136	0.441830588	-0.303343446	0.32295814	0.689064208	1.058461794	0.034202738	-0.749159247	0.686250724	-0.273175967	-0.957908467	0.233131979	1.332311555	-0.180507291	-0.814421593	0.760977726	-1.421276641	-0.653006811	-0.500643482	-0.231134869	-0.404423158	-1.304725101	1.325254803	0.205346035	1.611435528	0.358687751	0.561907485	0.201940676	0.170510047	-0.249899288	1.963988107	1.85129743	0.801861785	0.357928333	-0.800127351	-0.143363631	0.291184533	0.925864192	-1.102411469	0.466247609	0.556196724	-0.771076781
Stance % of Cycle R	1.530414116	0.330587223	-2.465064892	-0.327391376	-1.538520777	1.42150568	-2.567760233	1.199117157	-1.001189788	-1.491404307	-0.329719729	2.998938661	1.368209108	1.672660445	0.12713918	2.583095644	-3.240991629	-2.570796585	1.114908263	1.873209064	1.201790089	-0.403185631	0.078897377	-3.22097527	-2.868639084	1.426662023	-0.209981716	1.776759019	0.350706246	2.119875792	0.50191285	3.046690798	0.987114903	3.109109391	-0.78999871	-0.80841238	-2.129824351	1.97824793	3.129428799	0.747083688	-1.296939471	-1.885078747	-0.16897649	0.654276434	1.97633885	-0.894546917	1.586340957	1.220902516	0.823647651
Single Supp % Cycle L	-1.174301711	-0.086219457	1.547739697	0.161416163	1.121931806	-1.700330334	2.424322927	-1.17412672	1.298139332	1.391670099	1.526296811	-2.732531035	-0.861491022	-1.564406664	-0.295402273	-3.14268435	2.543436955	2.695202941	-1.330235291	-2.049283506	-0.711560436	0.19233494	0.067404637	2.856560438	2.429068548	-1.467096764	0.998987307	-1.949785604	-0.454684821	-2.239586284	-1.311097204	-2.648313721	-0.933261098	-3.181586883	0.626447727	0.154728063	1.607535052	-1.94081243	-3.5670672	-0.263990363	1.167849992	1.541321105	0.24508477	-0.269698513	-2.153734552	1.179881173	-1.201278877	-1.053780383	-1.266113654
Single Supp % Cycle R	-1.246764466	-1.073418164	0.621776502	0.02023469	1.269795681	0.965583923	0.721716849	-0.768551821	-0.696942448	0.318589599	-1.213630206	-0.79590273	-1.418166989	-0.078572058	0.937709418	-0.335241881	0.609016731	0.947126067	-0.160694366	-1.301997324	-0.042607572	1.038442992	-0.958243734	1.655259973	0.861892809	0.614970411	-0.278108559	0.606341235	1.478763782	-1.318877378	0.312377169	-1.910770514	-0.380400248	-0.441649632	-0.090516726	0.199365427	0.470092225	-2.079718174	-1.589762106	-1.153993675	-0.40518486	1.011426665	0.092880327	-0.544237582	-0.775596916	1.012947219	-0.671105161	-0.692032081	1.129905114
Double Supp % Cycle L	1.42007666	0.81931789	-1.225833218	-0.377800418	-1.878611695	0.044796519	-1.639101365	1.316371012	-0.323526036	-1.141662332	0.121832459	1.981471319	1.385760635	0.964476012	-0.270868577	1.411436178	-1.691762277	-1.385148927	0.316143964	1.777099001	0.204003862	-1.007287211	0.266999779	-2.748132318	-1.919159743	-0.000523247	-0.142318352	0.296567977	-1.007657264	1.933675869	0.314107422	2.447737006	0.540054402	1.735506493	-0.296198868	-0.982295985	-1.204145769	2.37360736	2.720378356	0.840964131	0.0343682	-1.511499951	-0.328382908	0.867439327	1.620993762	-1.24690714	1.171552146	1.008957884	-0.189008395
Double Supp % Cycle R	0.947987209	0.602113515	-0.873641867	-0.027682572	-1.48657657	0.110148942	-1.261580118	1.121055632	-0.325889124	-0.993555685	-0.145673496	1.504095283	0.926933643	1.167706755	-0.458649105	1.581228384	-1.244791558	-1.66913437	0.347512162	1.672203461	0.127879878	-0.809352811	0.373496643	-2.496996452	-1.836421001	0.4112718	-0.481183409	0.213490878	-0.965607505	2.214455545	0.444394332	2.21380356	0.450948713	1.745213602	-0.457458264	-0.340515334	-0.909934341	2.210739734	2.989824387	0.929882476	-0.335350349	-1.103652334	-0.361689487	0.616721241	1.573560343	-0.837116015	1.101489738	0.957059728	-0.191074667
Step Length Differential	0.055912255	-0.007960271	1.569114656	0.626492553	-1.135158853	-0.923670175	-2.377368072	-0.391541142	-1.505615728	2.499148022	-0.757203515	-0.467216178	0.080760895	0.149949326	1.062227712	0.596515498	-1.588721184	-1.052143739	0.268291094	-0.720513347	-0.055088363	0.960969703	-2.137812275	0.593853404	0.244305198	-0.49429315	0.093332513	1.271843917	-0.093080294	0.300097855	1.082238232	0.513694599	0.796633506	-0.920447111	0.892994459	0.793494225	-1.462546047	0.620435793	0.79514716	-0.185052189	2.599250965	0.750809074	-0.004602514	-2.248781427	1.91871782	-0.725786608	-1.93654504	-0.978601928	1.245445695
[truncated: 19 more columns]
